# Supplementary material for: Comparison of Cytomegalovirus-Specific Immune Cell Response to Proteins versus Peptides Using an IFN-γ ELISpot Assay after Hematopoietic Stem Cell Transplantation
Source: Diagnostics (Basel). 2021 Feb 15;11(2):312. doi: 10.3390/diagnostics11020312 (PMC7919014; doi:10.3390/diagnostics11020312)
Supplement: Supplementary file 1 [file diagnostics-11-00312-s001.zip]

Archive with 3 entries (2 files):
- diagnostics-1060132-supplementary/
- diagnostics-1060132-supplementary/Figure S1.pdf
- diagnostics-1060132-supplementary/Table S1.pdf
